# Supplementary material for: High-concentration MEHP triggers mtDNA depletion in undifferentiated HepaRG and C2C12 cultures and disrupts mitochondrial homeostasis in both HepaRG culture states
Source: Toxicol Sci. 2026 Apr 29;209(5):kfag049. doi: 10.1093/toxsci/kfag049 (PMC13195206; doi:10.1093/toxsci/kfag049)
Supplement: kfag049_Supplementary_Data [file kfag049_supplementary_data.zip]

Archive with 2 entries (2 files):
- HepaRG.MEHP.ms.04.13.2026.supp.MJY.v3.docx
- Supplementary.Figures.1.to.58.03.31.2026.pdf
